# Supplementary material for: The Role of Substrate on Thermal Evolution of Ag/TiO2 Nanogranular Thin Films
Source: Nanomaterials (Basel). 2021 Aug 31;11(9):2253. doi: 10.3390/nano11092253 (PMC8471301; doi:10.3390/nano11092253)
Supplement: Supplementary file 1 [file nanomaterials-11-02253-s001.zip]

Archive with 1 entries (1 files):
- nanomaterials-1314065-supplementary.pdf
